# Supplementary material for: Differential processing of a chemosensory cue across life stages sharing the same valence state in Caenorhabditis elegans
Source: Proc Natl Acad Sci U S A. 2023 May 1;120(19):e2218023120. doi: 10.1073/pnas.2218023120 (PMC10175840; doi:10.1073/pnas.2218023120)
Supplement: Supplementary file 2 — Dataset S01 (XLSX) [file pnas.2218023120.sd01.xlsx]

## Sheet: Fig. 1
	Fig. 1A
	Data (Chemotaxis Index)							Statistics
	Fed adults	Starved adults	Dauers					ANOVA Results			Multiple Comparisons								Power Analysis
	-1	0.84	0.41					Table Analyzed	Fig 1a		Number of families	1							Effect size	3.64564
	-0.9	0.83	0.61								Number of comparisons per family	3							Power	0.989588
	-0.92	0.48	0.76					Kruskal-Wallis test			Alpha	0.05							Total sample size	6
	-0.93	0.82	0.78					P value	<0.0001
	-1	0.65	0.47					Exact or approximate P value?	Approximate		Dunn's multiple comparisons test	Mean rank diff.	Significant?	Summary	Adjusted P Value
	-1	0.45	0.54					P value summary	****		fed adults vs. dauers	-27.5	Yes	****	<0.0001	A-B
	-0.84	0.55	0.29					Do the medians vary signif. (P < 0.05)?	Yes		fed adults vs. starved adults	-24.31	Yes	****	<0.0001	A-C
	-0.93	0.56	0.65					Number of groups	3		dauers vs. starved adults	3.188	No	ns	>0.9999	B-C
	-0.94	0.68	0.43					Kruskal-Wallis statistic	35.06
	-0.52	0.52	0.85								Test details	Mean rank 1	Mean rank 2	Mean rank diff.	n1	n2	Z
	-1	0.75	1								fed adults vs. dauers	9.5	37	-27.5	18	18	5.447
	-1	0.29	0.71								fed adults vs. starved adults	9.5	33.81	-24.31	18	16	4.672
	-0.96	0.93	0.7								dauers vs. starved adults	37	33.81	3.188	18	16	0.6125
	-0.81	0.16	0.41
	-0.8	0.82	0.93
	-0.7	0.88	0.27
	-0.79	0.96
	-0.94	0.93
Mean	-0.887778	0.672222	0.613125
Median	-0.93	0.715	0.63
SD	0.127074	0.231073	0.221802
N	18	18	16
	Fig. 1C
	Data (%R/R0 (max))			Statistics
	Dauers	Starved adults		Descriptive statistics				Welch's t-test			Power analysis
	22.89	42.9			Dauers	Starved adults		Table Analyzed	Fig S2b: BAG max responses (dauers vs starved adults)		Effect size d	1.21434
	21.93	49.79		Number of values	14	16					Power analysis	0.811269
	20.08	41.93						Column B	Starved adults		Sample size 1	12
	48.18	39.74		Minimum	20.08	39.74		vs.	vs.		Sample size 2	12
	32.89	70.2		25% Percentile	22.65	43.83		Column A	Dauers
	42.78	62.19		Median	36.66	53.67
	58.25	45.14		75% Percentile	49.74	70.69		Unpaired t test with Welch's correction
	38.6	44.65		Maximum	72.58	97.24		P value	0.0024
	54.43	70.85						P value summary	**
	34.72	92.11		Mean	38.54	59.11		Significantly different (P < 0.05)?	Yes
	21.48	97.24		Std. Deviation	15.6	18.18		One- or two-tailed P value?	Two-tailed
	72.58	49.97		Std. Error of Mean	4.171	4.546		Welch-corrected t, df	t=3.335, df=27.99
	39.59	59.25
	31.14	43.55		Lower 95% CI	29.53	49.42		How big is the difference?
		78.95		Upper 95% CI	47.55	68.8		Mean of column A	38.54
		57.36						Mean of column B	59.11
								Difference between means (B - A) ± SEM	20.58 ± 6.169
Mean	38.5386	59.1138						95% confidence interval	7.938 to 33.21
Median	36.66	53.665						R squared (eta squared)	0.2844
SD	15.6048	18.1839
N	14	16						F test to compare variances
								F, DFn, Dfd	1.358, 15, 13
								P value	0.5859
								P value summary	ns
								Significantly different (P < 0.05)?	No
								Data analyzed
								Sample size, column A	14
								Sample size, column B	16

## Sheet: Fig. 2
	Fig. 2C
	Data (%R/R0 (max))			Statistics
	Fed adults	Dauers		Descriptive statistics				Welch's t-test results			Power Analysis
	9.4851	9.1531			Fed adults	Dauers		Table Analyzed	Fig. 2b: RIG max analyses		Effect size d	0.0480481
	4.819	13.5762		Number of values	14	15					Power	0.950004
	7.5995	8.2405						Column B	Dauers		Sample size group 1	10886
	18.399	10.6182		Minimum	4.819	1.778		vs.	vs.		Sample size group 2	11658
	11.0341	8.4634		25% Percentile	7.169	6.835		Column A	Fed adults
	8.9293	20.8017		Median	9.352	9.234
	9.2356	9.234		75% Percentile	12.87	13.86		Unpaired t test with Welch's correction
	6.3133	10.3181		Maximum	20.61	20.8		P value	0.8989
	10.6339	4.7333						P value summary	ns
	20.6075	1.7782		Mean	10.57	10.33		Significantly different (P < 0.05)?	No
	9.4689	13.8642		Std. Deviation	4.995	4.805		One- or two-tailed P value?	Two-tailed
	18.3584	15.357		Std. Error of Mean	1.335	1.241		Welch-corrected t, df	t=0.1283, df=26.68
	7.4542	15.3142
	5.5834	6.8348		Lower 95% CI	7.682	7.671		How big is the difference?
		6.6932		Upper 95% CI	13.45	12.99		Mean of column A	10.57
								Mean of column B	10.33
Mean	10.5658	10.332						Difference between means (B - A) ± SEM	-0.2338 ± 1.822
Median	9.35225	9.234						95% confidence interval	-3.975 to 3.508
SD	4.9952	4.80488						R squared (eta squared)	0.0006165
N	14	15
								F test to compare variances
								F, DFn, Dfd	1.081, 13, 14
								P value	0.8832
								P value summary	ns
								Significantly different (P < 0.05)?	No
								Data analyzed
								Sample size, column A	14
								Sample size, column B	15
	Fig. 2D
	Data (%R/R0 (min))			Statistics
	Fed adults	Dauers		Descriptive statistics				Mann-Whitney test results			Power Analysis
	-1.20489	-4.00454			Fed adults	Dauers		Table Analyzed	Fig. 2d: RIG min analyses		Effect size d	1.78
	-4.63367	-8.31337		Number of values	14	15					Power	0.95
	-1.58623	-6.17492						Column B	Dauers		Sample size group 1	10
	-9.26004	-5.41744		Minimum	-9.26	-9.501		vs.	vs.		Sample size group 2	10
	-2.06701	-7.18255		25% Percentile	-3.005	-8.313		Column A	Fed adults
	-0.20018	-7.36772		Median	-1.827	-6.175
	-2.45409	-4.90423		75% Percentile	-1.139	-4.904		Mann Whitney test
	-2.88564	-6.13864		Maximum	0.4761	-4.005		P value	<0.0001
	-3.36253	-5.56028						Exact or approximate P value?	Exact
	-1.3892	-4.18674		Mean	-2.411	-6.505		P value summary	****
	0.476067	-9.37329		Std. Deviation	2.364	1.847		Significantly different (P < 0.05)?	Yes
	-2.767	-9.50122		Std. Error of Mean	0.6318	0.477		One- or two-tailed P value?	Two-tailed
	-0.94223	-6.99849						Sum of ranks in column A,B	299 , 136
	-1.47817	-4.08356		Lower 95% CI	-3.776	-7.528		Mann-Whitney U	16
		-8.37141		Upper 95% CI	-1.046	-5.482
								Difference between medians
Mean	-2.41106	-6.50523		Mean ranks	21.36	9.067		Median of column A	-1.827, n=14
Median	-1.82662	-6.17492						Median of column B	-6.175, n=15
SD	2.3641	1.84731						Difference: Actual	-4.348
N	14	15						Difference: Hodges-Lehmann	-4.385
	Fig. 2G
	Data (%R/R0 (max))			Statistics
	Fed adults	Dauers		Descriptive statistics				Mann-Whitney test results			Power Analysis
	-6.65	-6.99			Fed adults	Dauers		Table Analyzed	Fig. 2d: AIY min responses		Effect size d	0.133249
	-9.55	-5.97		Number of values	11	14					Power	0.950094
	-8.3	-6.82						Column B	Dauers		Sample size group 1	1308
	-5.38	-6.37		Minimum	-9.55	-10.84		vs.	vs.		Sample size group 2	1666
	-6.8	-5.17		25% Percentile	-6.8	-7.23		Column A	Fed adults
	-5.24	-5.24		Median	-6.12	-6.455
	-6.07	-7.13		75% Percentile	-5.38	-5.398		Mann Whitney test
	-6.5	-10.84		Maximum	-4.75	-5.16		P value	0.7377
	-4.75	-5.45						Exact or approximate P value?	Exact
	-5.82	-5.63		Mean	-6.471	-6.681		P value summary	ns
	-6.12	-6.54		Std. Deviation	1.391	1.576		Significantly different (P < 0.05)?	No
		-5.16		Std. Error of Mean	0.4193	0.4212		One- or two-tailed P value?	Two-tailed
		-8.69						Sum of ranks in column A,B	149.5 , 175.5
		-7.53		Lower 95% CI	-7.405	-7.591		Mann-Whitney U	70.5
				Upper 95% CI	-5.537	-5.771
Mean	-6.47091	-6.68071						Difference between medians
Median	-6.12	-6.455		Mean ranks	13.59	12.54		Median of column A	-6.120, n=11
SD	1.39075	1.57592						Median of column B	-6.455, n=14
N	11	14						Difference: Actual	-0.335
								Difference: Hodges-Lehmann	-0.2

## Sheet: Fig. 3
	Fig. 3C
	Data (% animals)					Statistics																Power Analysis
		Excitatory	Inhibitory	Silent		Table Analyzed	AIB fed vs dauers (ex vs non-ex)				Table Analyzed	AIB starved vs dauers (ex vs non-ex)				Table Analyzed	AIB fed vs starved (ex vs non-ex)					Fed adults vs starved adults
	Fed adults	0.3529	0.2941	0.3529																		Power	0.803562
	Starved adults	0.133	0.2	0.6667		P value and statistical significance					P value and statistical significance					P value and statistical significance						Fed adult sample size	46
	Dauers	0.6154	0	0.3846		Test	Fisher's exact test				Test	Fisher's exact test				Test	Fisher's exact test					Dauer sample size	46
						P value	0.2685				P value	0.0163				P value	0.2293
						P value summary	ns				P value summary	*				P value summary	ns					Fed adults vs dauers
						One- or two-sided	Two-sided				One- or two-sided	Two-sided				One- or two-sided	Two-sided					Power	0.805912
						Statistically significant (P < 0.05)?	No				Statistically significant (P < 0.05)?	Yes				Statistically significant (P < 0.05)?	No					Fed adult sample size	42
																						Dauer sample size	42
						Data analyzed	Excitatory	Non-excitatory	Total		Data analyzed	Excitatory	Non-excitatory	Total		Data analyzed	Excitatory	Non-excitatory	Total
						fed adults	6	11	17		starved adults	2	13	15		fed adults	6	11	17			Starved adults vs dauers
						Dauers	8	5	13		Dauers	8	5	13		starved adults	2	13	15			Power	0.80095
						Total	14	16	30		Total	10	18	28		Total	8	24	32			Stared adult sample size	11
																						Dauer sample size	11
						Percentage of row total	Excitatory	Non-excitatory			Percentage of row total	Excitatory	Non-excitatory			Percentage of row total	Excitatory	Non-excitatory
						fed adults	35.29%	64.71%			starved adults	13.33%	86.67%			fed adults	35.29%	64.71%
						Dauers	61.54%	38.46%			Dauers	61.54%	38.46%			starved adults	13.33%	86.67%
						Percentage of column total	Excitatory	Non-excitatory			Percentage of column total	Excitatory	Non-excitatory			Percentage of column total	Excitatory	Non-excitatory
						fed adults	42.86%	68.75%			starved adults	20.00%	72.22%			fed adults	75.00%	45.83%
						Dauers	57.14%	31.25%			Dauers	80.00%	27.78%			starved adults	25.00%	54.17%
						Percentage of grand total	Excitatory	Non-excitatory			Percentage of grand total	Excitatory	Non-excitatory			Percentage of grand total	Excitatory	Non-excitatory
						fed adults	20.00%	36.67%			starved adults	7.14%	46.43%			fed adults	18.75%	34.38%
						Dauers	26.67%	16.67%			Dauers	28.57%	17.86%			starved adults	6.25%	40.63%
	Fig. 3D
	Data (%R/R0 (max))					Statistics
	Fed adults	Starved adults	Dauers			Descriptive statistics					Kruskal-Wliis test results			Multiple comparisons								Power Analysis
	0.27	1.97	25				Fed adults	Starved adults	Dauers		Table Analyzed	Fig. 3b: AIB max responses		Number of families	1							Effect size f	0.56412
	0.86	0.65	31.42			Number of values	17	15	13					Number of comparisons per family	3							Power	0.832867
	0.5	-0.52	47.67								Kruskal-Wallis test			Alpha	0.05							Total sample size	36
	1	2.46	29.13			Minimum	0.27	-1.77	-1.38		P value	0.0008
	11.14	2.84	14.47			25% Percentile	1.065	0.34	8.565		Exact or approximate P value?	Approximate		Dunn's multiple comparisons test	Mean rank diff.	Significant?	Summary	Adjusted P Value
	1.15	5.39	25.85			Median	1.67	1.97	25.85		P value summary	***		Fed adults vs. Starved adults	2.345	No	ns	>0.9999	A-B
	1.6	2.58	15.35			75% Percentile	8.755	3.27	30.28		Do the medians vary signif. (P < 0.05)?	Yes		Fed adults vs. Dauers	-15.13	Yes	**	0.0053	A-C
	1.25	0.19	27.48			Maximum	22.38	12.91	47.67		Number of groups	3		Starved adults vs. Dauers	-17.47	Yes	**	0.0013	B-C
	2.52	1.37	36.24								Kruskal-Wallis statistic	14.36
	8.14	12.91	2.44			Mean	4.939	2.886	21.76					Test details	Mean rank 1	Mean rank 2	Mean rank diff.	n1	n2	Z
	11.76	-1.77	2.66			Std. Deviation	6.004	3.929	14.37		Data summary			Fed adults vs. Starved adults	19.41	17.07	2.345	17	15	0.504
	22.38	1.52	26.55			Std. Error of Mean	1.456	1.014	3.987		Number of treatments (columns)	3		Fed adults vs. Dauers	19.41	34.54	-15.13	17	13	3.126
	2	3.27	-1.38								Number of values (total)	45		Starved adults vs. Dauers	17.07	34.54	-17.47	15	13	3.511
	7.22	10.09				Lower 95% CI	1.852	0.7103	13.07
	1.67	0.34				Upper 95% CI	8.026	5.062	30.45
	1.13
	9.37					Mean ranks	19.41	17.07	34.54
Mean	4.93882	2.886	21.76
Median	1.67	1.97	25.85
SD	6.00368	3.92888	14.3738
N	17	15	13
	Fig. 3G
	Data (% animals)					Statistics																Power Analysis
		Excitatory	Inhibitory	Silent		Table Analyzed	AVE fed adults vs starved adults (inhb vs non-inhb)				Table Analyzed	AVE fed adults vs dauers (inhb vs non-inhb)				Table Analyzed	AVE starved vs dauers (inhb vs non-inhb)					Fed adults vs starved adults
	Fed adults	0	0	1																		Power	0.8
	Starved adults	0.38	0	0.62		P value and statistical significance					P value and statistical significance					P value and statistical significance						Fed adult sample size	1854739
	Dauers	0.19	0.44	0.37		Test	Fisher's exact test				Test	Fisher's exact test				Test	Fisher's exact test					Starved adult sample size	1854739
						P value	>0.9999				P value	0.0068				P value	0.0084
						P value summary	ns				P value summary	**				P value summary	**					Fed adults vs dauers
						One- or two-sided	Two-sided				One- or two-sided	Two-sided				One- or two-sided	Two-sided					Power	0.8055
						Statistically significant (P < 0.05)?	No				Statistically significant (P < 0.05)?	Yes				Statistically significant (P < 0.05)?	Yes					Fed adult sample size	10
																						Dauer sample size	10
						Data analyzed	Inhibitory	Non-inhibitory	Total		Data analyzed	Inhibitory	Non-inhibitory	Total		Data analyzed	Inhibitory	Non-inhibitory	Total
						Row 1	0	15	15		Row 1	7	9	16		Row 1	7	9	16			Starved adults vs dauers
						Row 2	0	13	13		Row 2	0	15	15		Row 2	0	13	13			Power	0.8055
						Total	0	28	28		Total	7	24	31		Total	7	22	29			Starved adult sample size	10
																						Dauer sample size	10
						Percentage of row total	Inhibitory	Non-inhibitory			Percentage of row total	Inhibitory	Non-inhibitory			Percentage of row total	Inhibitory	Non-inhibitory
						Row 1	0.00%	100.00%			Row 1	43.75%	56.25%			Row 1	43.75%	56.25%
						Row 2	0.00%	100.00%			Row 2	0.00%	100.00%			Row 2	0.00%	100.00%
						Percentage of column total	Inhibitory	Non-inhibitory			Percentage of column total	Inhibitory	Non-inhibitory			Percentage of column total	Inhibitory	Non-inhibitory
						Row 1		53.57%			Row 1	100.00%	37.50%			Row 1	100.00%	40.91%
						Row 2		46.43%			Row 2	0.00%	62.50%			Row 2	0.00%	59.09%
						Percentage of grand total	Inhibitory	Non-inhibitory			Percentage of grand total	Inhibitory	Non-inhibitory			Percentage of grand total	Inhibitory	Non-inhibitory
						Row 1	0.00%	53.57%			Row 1	22.58%	29.03%			Row 1	24.14%	31.03%
						Row 2	0.00%	46.43%			Row 2	0.00%	48.39%			Row 2	0.00%	44.83%
	Fig. 3H
	Data (%R/R0 (min))					Statistics
	fed adults	starved adults	dauers			Descriptive statistics					ANOVA results			Multiple comparisons										Power Analysis
	-0.73	-3.37	-18.74				fed adults	starved adults	dauers		Table Analyzed	Fig. 4b: AVE min responses		Number of families	1									Effect size f	0.643411
	-1.11	-2.09	0.48			Number of values	15	13	16					Number of comparisons per family	3									Power	0.957502
	-2.65	-0.14	-9.64								Brown-Forsythe ANOVA test			Alpha	0.05									Total sample size	42
	-1.51	-2.28	-30.32			Minimum	-5.81	-6.31	-39.94		F* (DFn, DFd)	27.32 (2.000, 16.47)
	-3.12	-5.1	-19.08			25% Percentile	-4.63	-4.6	-27.64		P value	<0.0001		Dunnett's T3 multiple comparisons test	Mean Diff.	95.00% CI of diff.	Below threshold?	Summary	Adjusted P Value
	-0.92	-1.49	-36.25			Median	-2.65	-3.37	-19.76		P value summary	****		fed adults vs. starved adults	0.2417	-1.802 to 2.286	No	ns	0.9813	A-B
	-4.24	-2.28	-27.83			75% Percentile	-0.92	-1.79	-11.54		Significant diff. among means (P < 0.05)?	Yes		fed adults vs. dauers	16.97	7.424 to 26.51	Yes	***	0.0002	A-C
	-5.81	-3.56	-39.94			Maximum	-0.22	-0.14	6.37					starved adults vs. dauers	16.72	7.174 to 26.27	Yes	***	0.0002	B-C
	-5.43	-3.99	-19.42								Welch's ANOVA test
	-0.22	-0.33	-6.04			Mean	-2.846	-3.088	-19.81		W (DFn, DFd)	13.82 (2.000, 25.42)		Test details	Mean 1	Mean 2	Mean Diff.	SE of diff.	n1	n2	t	DF
	-4.63	-5.02	6.37			Std. Deviation	1.932	1.862	12.6		P value	<0.0001		fed adults vs. starved adults	-2.846	-3.088	0.2417	0.7181	15	13	0.3366	25.68
	-3.83	-4.18	-20.09			Std. Error of Mean	0.4989	0.5165	3.149		P value summary	****		fed adults vs. dauers	-2.846	-19.81	16.97	3.188	15	16	5.321	15.75
	-2.4	-6.31	-27.07								Significant diff. among means (P < 0.05)?	Yes		starved adults vs. dauers	-3.088	-19.81	16.72	3.191	13	16	5.24	15.8
	-0.76		-26.2			Lower 95% CI	-3.916	-4.213	-26.52
	-5.33		-25.96			Upper 95% CI	-1.776	-1.962	-13.1		Data summary
			-17.25								Number of treatments (columns)	3
											Number of values (total)	44
Mean	-2.846	-3.08769	-19.8112
Median	-2.65	-3.37	-19.755
SD	1.93228	1.86241	12.5969
N	15	13	16

## Sheet: Fig. 4
	Fig. 4C
	Data (%R/R0(max))					Statistics
	wild type	che-7(lf)				Descriptive statistics					Welch's t-test results			Power Analysis
	25	0.0905					wild type	che-7(lf)			Table Analyzed	Fig. 3e: AIB WT vs che-7 dauers max responses		Effect size d	1.1592
	31.42	0.9429				Number of values	17	15						Power	0.865214
	47.67	29.4775									Column B	che-7(lf)		Sample size group 1	15
	29.13	2.3474				Minimum	-1.38	-4.599			vs.	vs.		Sample size group 2	15
	14.47	1.6988				25% Percentile	10.7	0.9429			Column A	wild type
	25.85	9.2567				Median	25.85	3.621
	15.35	3.3558				75% Percentile	33.83	9.257			Unpaired t test with Welch's correction
	27.48	-4.599				Maximum	55.95	30.81			P value	0.0025
	36.24	5.1842									P value summary	**
	2.44	6.3587				Mean	23.78	7.828			Significantly different (P < 0.05)?	Yes
	2.66	23.655				Std. Deviation	16.02	11.05			One- or two-tailed P value?	Two-tailed
	26.55	3.6211				Std. Error of Mean	3.885	2.853			Welch-corrected t, df	t=3.309, df=28.45
	-1.38	30.8093
	6.932	6.4239				Lower 95% CI	15.54	1.71			How big is the difference?
	55.9451	-1.1968				Upper 95% CI	32.01	13.95			Mean of column A	23.78
	39.1151										Mean of column B	7.828
	19.368										Difference between means (B - A) ± SEM	-15.95 ± 4.820
											95% confidence interval	-25.82 to -6.084
Mean	23.7788	7.8284									R squared (eta squared)	0.2779
Median	25.85	3.6211
SD	16.0184	11.0484									F test to compare variances
N	17	15									F, DFn, Dfd	2.102, 16, 14
											P value	0.1696
											P value summary	ns
											Significantly different (P < 0.05)?	No
											Data analyzed
											Sample size, column A	17
											Sample size, column B	15
	Fig. 4F
	Data (%R/R0(max))			Statistics
	Dauers			ANOVA results							Multiple comparisons										Power Analysis
	wild type	daf-2(e1370)		Table Analyzed	Fig. 5f: AIB (daf-2) combined max responses						Compare each cell mean with the other cell mean in that row										Fed adults
	25	34.89																			Effect size d	0.407398
	31.42	11.09		Two-way ANOVA	Ordinary						Number of families	1									Power	0.80186
	47.67	6.45		Alpha	0.05						Number of comparisons per family	2									Sample size 1	96
	29.13	4.24									Alpha	0.05									Sample size 2	96
	14.47	0.94		Source of Variation	% of total variation	P value	P value summary	Significant?
	25.85	7.18		Interaction	10.14	0.0038	**	Yes			Šídák's multiple comparisons test	Predicted (LS) mean diff.	95.00% CI of diff.	Below threshold?	Summary	Adjusted P Value					Dauers
	15.35	4.81		Row Factor	14.17	0.0007	***	Yes													Effect size d	1.04422
	27.48	45.05		Column Factor	5.039	0.0381	*	Yes			wild type - daf-2(e1370)										Power	0.815361
	36.24	7.51									Fed adults	-2.548	-12.57 to 7.472	No	ns	0.8081					Sample size 1	16
	2.44	5.48		ANOVA table	SS (Type III)	DF	MS	F (DFn, DFd)	P value		Dauers	14.72	6.178 to 23.26	Yes	***	0.0004					Sample size 2	16
	2.66	2.62		Interaction	1154	1	1154	F (1, 61) = 9.042	P=0.0038
	26.55	13.81		Row Factor	1611	1	1611	F (1, 61) = 12.63	P=0.0007
	-1.38	3.08		Column Factor	573.1	1	573.1	F (1, 61) = 4.492	P=0.0381		Test details	Predicted (LS) mean 1	Predicted (LS) mean 2	Predicted (LS) mean diff.	SE of diff.	N1	N2	t	DF
	6.932	15.21		Residual	7782	61	127.6
	55.9451	-0.32									wild type - daf-2(e1370)
	39.1151	1.78		Difference between column means							Fed adults	4.939	7.487	-2.548	4.371	17	11	0.5831	61
	19.368	14.41		Predicted (LS) mean of wild type	14.36						Dauers	23.78	9.058	14.72	3.726	17	20	3.951	61
		2.75		Predicted (LS) mean of daf-2(e1370)	8.272
		6.02		Difference between predicted means	6.086
		-5.85		SE of difference	2.872
				95% CI of difference	0.3443 to 11.83
Mean	23.7788	9.0575
Median	25.85	5.75		Difference between row means
SD	16.0184	11.8721		Predicted (LS) mean of Fed adults	6.213
N	17	20		Predicted (LS) mean of Dauers	16.42
				Difference between predicted means	-10.21
				SE of difference	2.872
				95% CI of difference	-15.95 to -4.463
				Interaction CI
				Mean diff, A1 - B1	-2.548
				Mean diff, A2 - B2	14.72
				(A1 -B1) - (A2 - B2)	-17.27
				95% CI of difference	-28.75 to -5.786
				(B1 - A1) - (B2 - A2)	17.27
				95% CI of difference	5.786 to 28.75
				Data summary
				Number of columns (Column Factor)	2
				Number of rows (Row Factor)	2
				Number of values	65

## Sheet: Fig. 5
	Fig. 5C
	Data (Mean speed)							Statistics
	Starved adults							ANOVA Results							Multiple Comparisons											Power Analysis
	20-40s		50-70s																							20-40s, Air vs CO2
	Air	CO2	Air	CO2				Two-way ANOVA	Ordinary						Compare cell means regardless of rows and columns											Effect size	2.16586
	86.4702	10.63	161.341	115.18				Alpha	0.05																	Power	0.95
	94.0222	-10.9491	128.582	191.869											Number of families	1										Sample size, Air	7
	64.4272	21.5804	80.5347	56.8807				Source of Variation	% of total variation	P value	P value summary	Significant?			Number of comparisons per family	6										Sample size, CO2	7
	225.113	80.5508	193.809	169.767				Interaction	7.639	0.0031	**	Yes			Alpha	0.05
	102.557	108.668	129.291	206.373				Row Factor	16.02	<0.0001	****	Yes
	151.291	56.5138	152.1	155.747				Column Factor	19.22	<0.0001	****	Yes			Šídák's multiple comparisons test	Predicted (LS) mean diff.	95.00% CI of diff.	Below threshold?	Summary	Adjusted P Value						50-70s, Air vs CO2
	123.014	-19.519	165.002	38.2422																						Effect size	0.333397
	160.201	-63.8138	187.331	10.9285				ANOVA table	SS (Type III)	DF	MS	F (DFn, DFd)	P value		0-20s:Air vs. 0-20s:CO2	116.1	60.05 to 172.1	Yes	****	<0.0001						Power	0.95
	138.931	-5.64497	158.121	-8.29976				Interaction	34545	1	34545	F (1, 66) = 9.440	P=0.0031		0-20s:Air vs. 30-50s:Air	-20.12	-80.03 to 39.79	No	ns	0.9348						Sample size, Air	235
	55.1719	-65.1487	72.3618	-11.0287				Row Factor	72456	1	72456	F (1, 66) = 19.80	P<0.0001		0-20s:Air vs. 30-50s:CO2	6.188	-49.85 to 62.23	No	ns	0.9998						Sample size, CO2	235
	143.21	-19.1518	135.534	142.435				Column Factor	86906	1	86906	F (1, 66) = 23.75	P<0.0001		0-20s:CO2 vs. 30-50s:Air	-136.2	-192.3 to -80.17	Yes	****	<0.0001
	16.5882	-40.7411	52.9657	170.333				Residual	241518	66	3659				0-20s:CO2 vs. 30-50s:CO2	-109.9	-161.8 to -58.02	Yes	****	<0.0001
	52.3943	-76.1614	84.7851	191.051											30-50s:Air vs. 30-50s:CO2	26.31	-29.73 to 82.35	No	ns	0.752
	73.9989	-61.1346	77.8381	113.025
	148.364	-10.5048	157.991	119.259
		86.5564		198.412											Test details	Predicted (LS) mean 1	Predicted (LS) mean 2	Predicted (LS) mean diff.	SE of diff.	N1	N2	t	DF
		-38.9988		22.2526
		-10.1132		-14.727											0-20s:Air vs. 0-20s:CO2	109.1	-7.04	116.1	20.66	15	20	5.619	66
		-25.3447		30.1644											0-20s:Air vs. 30-50s:Air	109.1	129.2	-20.12	22.09	15	15	0.911	66
		-58.0822		159.377											0-20s:Air vs. 30-50s:CO2	109.1	102.9	6.188	20.66	15	20	0.2995	66
															0-20s:CO2 vs. 30-50s:Air	-7.04	129.2	-136.2	20.66	20	15	6.592	66
Mean	109.05	-7.04045	129.173	102.862											0-20s:CO2 vs. 30-50s:CO2	-7.04	102.9	-109.9	19.13	20	20	5.745	66
Median	102.557	-15.0504	135.534	117.22											30-50s:Air vs. 30-50s:CO2	129.2	102.9	26.31	20.66	15	20	1.273	66
SD	53.6731	53.6723	44.817	78.918
N	15	20	15	20
	Fig. 5D
	Data (Mean speed)							Statistics
	Dauers							ANOVA Results							Multiple Comparisons										Power Analysis
	20-40s		50-70s																						20-40s, Air vs CO2
	Air	CO2	Air	CO2				Two-way ANOVA	Ordinary						Number of families	1									Effect size	1.99013
	195.659	-7.71265	178.617	-0.0691542				Alpha	0.05						Number of comparisons per family	6									Power	0.95
	84.2259	-10.9598	102.951	0.0534179											Alpha	0.05									Sample size, Air	8
	59.6468	30.0068	134.271	-2.45659				Source of Variation	% of total variation	P value	P value summary	Significant?													Sample size, CO2	8
	145.175	-36.2972	173.67	-0.833114				Interaction	0.02088	0.8293	ns	No			Šídák's multiple comparisons test	Predicted (LS) mean diff.	95.00% CI of diff.	Below threshold?	Summary	Adjusted P Value
	97.8983	-26.5213	116.445	23.1289				Row Factor	0.01156	0.8726	ns	No
	126.454	-18.6291	139.548	3.62554				Column Factor	66.07	<0.0001	****	Yes			0-20s:Air vs. 0-20s:CO2	121.1	83.78 to 158.5	Yes	****	<0.0001					50-70s, Air vs CO2
	100.261	12.5077	30.1074	-0.275871											0-20s:Air vs. 30-50s:Air	3.69	-38.08 to 45.46	No	ns	>0.9999					Effect size	1.64346
	202.547	-9.36235	232.158	-0.0961642				ANOVA table	SS (Type III)	DF	MS	F (DFn, DFd)	P value		0-20s:Air vs. 30-50s:CO2	120.6	83.24 to 158.0	Yes	****	<0.0001					Power	0.95
	232.99	0.582781	210.927	-0.222652				Interaction	83.95	1	83.95	F (1, 76) = 0.04681	P=0.8293		0-20s:CO2 vs. 30-50s:Air	-117.5	-154.8 to -80.09	Yes	****	<0.0001					Sample size, Air	11
	190.76	3.83913	180.756	-25.84				Row Factor	46.46	1	46.46	F (1, 76) = 0.02591	P=0.8726		0-20s:CO2 vs. 30-50s:CO2	-0.5418	-32.90 to 31.81	No	ns	>0.9999					Sample size, CO2	11
	66.204	1.09884	0.267562	-2.06392				Column Factor	265629	1	265629	F (1, 76) = 148.1	P<0.0001		30-50s:Air vs. 30-50s:CO2	116.9	79.55 to 154.3	Yes	****	<0.0001
	71.8149	16.4466	55.6859	-0.255886				Residual	136294	76	1793
	105.668	-12.3843	80.9811	0.0513781
	45.8837	-31.0905	36.4895	-31.3532											Test details	Predicted (LS) mean 1	Predicted (LS) mean 2	Predicted (LS) mean diff.	SE of diff.	N1	N2	t	DF
	55.9315	9.09784	52.8916	-2.41728
		62.6567		-1.09284											0-20s:Air vs. 0-20s:CO2	118.7	-2.399	121.1	13.83	15	25	8.759	76
		-19.6311		9.23305											0-20s:Air vs. 30-50s:Air	118.7	115.1	3.69	15.46	15	15	0.2386	76
		-3.57615		-2.89008											0-20s:Air vs. 30-50s:CO2	118.7	-1.858	120.6	13.83	15	25	8.72	76
		3.51307		-7.09405											0-20s:CO2 vs. 30-50s:Air	-2.399	115.1	-117.5	13.83	25	15	8.492	76
		0.274751		0.186453											0-20s:CO2 vs. 30-50s:CO2	-2.399	-1.858	-0.5418	11.98	25	25	0.04523	76
		22.2011		-7.36744											30-50s:Air vs. 30-50s:CO2	115.1	-1.858	116.9	13.83	15	25	8.453	76
		-34.2727		0.495343
		-9.51173		1.29738
		5.66002		3.33454
		-7.92084		-3.51787
Mean	118.741	-2.39938	115.051	-1.85761
Median	100.261	-3.57615	116.445	-0.255886
SD	60.8178	21.6283	71.1786	9.90466
N	15	25	15	25
	Fig. 5E
	Data (Chemotaxis Index)							Statistics
	Forward movement							ANOVA Results							Multiple Comparisons										Power Analysis
	Starved adults		Dauers					Table Analyzed	Forward time ratio (Starved adults & dauers, Air & CO2)						Compare cell means regardless of rows and columns										Starved adults, Air vs CO2
	Air	CO2	Air	CO2																					Effect size	1.4959
	0.94	0.67	1	0				Two-way ANOVA	Ordinary						Number of families	1									Power	0.95
	1	0.67	0.98	0				Alpha	0.05						Number of comparisons per family	6									Sample size 1	13
	0.95	0.64	0.98	0.15											Alpha	0.05									Sample size 2	13
	1	0.9	1	0.04				Source of Variation	% of total variation	P value	P value summary	Significant?
	1	0.95	1	0.21				Interaction	7.178	<0.0001	****	Yes			Šídák's multiple comparisons test	Predicted (LS) mean diff.	95.00% CI of diff.	Below threshold?	Summary	Adjusted P Value					Dauers, Air vs CO2
	1	0.82	1	0.05				Row Factor	10.95	<0.0001	****	Yes													Effect size	4.08854
	1	0.44	0.68	0.06				Column Factor	53.98	<0.0001	****	Yes			Starved adults:Air vs. Starved adults:CO2	0.3655	0.2099 to 0.5211	Yes	****	<0.0001					Power	0.95
	0.94	0.35	1	0											Starved adults:Air vs. Dauers:Air	0.04933	-0.1170 to 0.2157	No	ns	0.9638					Sample size 1	3
	1	0.14	1	0				ANOVA table	SS (Type III)	DF	MS	F (DFn, DFd)	P value		Starved adults:Air vs. Dauers:CO2	0.8344	0.6856 to 0.9832	Yes	****	<0.0001					Sample size 2	3
	0.98	0.24	1	0.11				Interaction	0.7882	1	0.7882	F (1, 71) = 27.82	P<0.0001		Starved adults:CO2 vs. Dauers:Air	-0.3162	-0.4718 to -0.1606	Yes	****	<0.0001
	1	0.67	0.37	0.07				Row Factor	1.203	1	1.203	F (1, 71) = 42.44	P<0.0001		Starved adults:CO2 vs. Dauers:CO2	0.4689	0.3322 to 0.6056	Yes	****	<0.0001					Starved adults vs dauers, CO2
	0.8	0.65	0.93	0.2				Column Factor	5.927	1	5.927	F (1, 71) = 209.2	P<0.0001		Dauers:Air vs. Dauers:CO2	0.7851	0.6363 to 0.9339	Yes	****	<0.0001					Effect size	1.92213
	0.62	0.68	1	0.02				Residual	2.012	71	0.02833														Power	0.95
	0.84	0.53	0.62	0.12																					Sample size 1	9
	1	0.68	0.77	0.24											Test details	Predicted (LS) mean 1	Predicted (LS) mean 2	Predicted (LS) mean diff.	SE of diff.	N1	N2	t	DF		Sample size 2	9
		0.91		0.28
		0.22		0.19											Starved adults:Air vs. Starved adults:CO2	0.938	0.5725	0.3655	0.0575	15	20	6.357	71
		0.27		0.19											Starved adults:Air vs. Dauers:Air	0.938	0.8887	0.04933	0.06147	15	15	0.8026	71
		0.35		0.28											Starved adults:Air vs. Dauers:CO2	0.938	0.1036	0.8344	0.05498	15	25	15.18	71
		0.67		0											Starved adults:CO2 vs. Dauers:Air	0.5725	0.8887	-0.3162	0.0575	20	15	5.499	71
				0.06											Starved adults:CO2 vs. Dauers:CO2	0.5725	0.1036	0.4689	0.0505	20	25	9.285	71
				0.07											Dauers:Air vs. Dauers:CO2	0.8887	0.1036	0.7851	0.05498	15	25	14.28	71
				0.11
				0.14
				0
Mean	0.938	0.5725	0.888667	0.1036
Median	1	0.66	1	0.07
SD	0.107717	0.243697	0.192052	0.0923255
N	15	20	15	25
	Fig. 5F
	Data (Chemotaxis Index)							Statistics
	Reverse movement							ANOVA Results							Multiple Comparisons										Power Analysis
	Starved adults		Dauers					Table Analyzed	Reverse time ratio (Starved adults & dauers, Air & CO2)						Compare cell means regardless of rows and columns										Starved adults, Air vs CO2
	Air	CO2	Air	CO2																					Effect size	1.33088
	0.07	0.22	0	0.05				Two-way ANOVA	Ordinary						Number of families	1									Power	0.9
	0	0.16	0	0.04				Alpha	0.05						Number of comparisons per family	6									Sample size 1	13
	0	0.18	0	0.02											Alpha	0.05									Sample size 2	13
	0	0	0	0.16				Source of Variation	% of total variation	P value	P value summary	Significant?
	0	0	0	0.24				Interaction	3.254	0.0533	ns	No			Šídák's multiple comparisons test	Predicted (LS) mean diff.	95.00% CI of diff.	Below threshold?	Summary	Adjusted P Value					Dauers, Air vs CO2
	0	0	0	0.11				Row Factor	6.039	0.0092	**	Yes													Effect size	2.35897
	0	0.23	0.11	0				Column Factor	31.18	<0.0001	****	Yes			Starved adults:Air vs. Starved adults:CO2	-0.1808	-0.2687 to -0.09294	Yes	****	<0.0001					Power	0.9
	0.04	0.37	0	0.04											Starved adults:Air vs. Dauers:Air	0.016	-0.07796 to 0.1100	No	ns	0.998					Sample size 1	5
	0	0.34	0	0				ANOVA table	SS (Type III)	DF	MS	F (DFn, DFd)	P value		Starved adults:Air vs. Dauers:CO2	-0.07653	-0.1606 to 0.007506	No	ns	0.093					Sample size 2	5
	0	0.49	0	0.18				Interaction	0.03491	1	0.03491	F (1, 71) = 3.862	P=0.0533		Starved adults:CO2 vs. Dauers:Air	0.1968	0.1089 to 0.2847	Yes	****	<0.0001
	0	0.15	0	0.15				Row Factor	0.0648	1	0.0648	F (1, 71) = 7.168	P=0.0092		Starved adults:CO2 vs. Dauers:CO2	0.1043	0.02710 to 0.1815	Yes	**	0.0029					Starved adults vs dauers, CO2
	0.03	0.16	0	0.05				Column Factor	0.3346	1	0.3346	F (1, 71) = 37.02	P<0.0001		Dauers:Air vs. Dauers:CO2	-0.09253	-0.1766 to -0.008494	Yes	*	0.0234					Effect size	1.11702
	0.23	0.25	0	0.07				Residual	0.6418	71	0.00904														Power	0.9
	0.09	0.35	0.11	0.27																					Sample size 1	18
	0	0.17	0	0.13											Test details	Predicted (LS) mean 1	Predicted (LS) mean 2	Predicted (LS) mean diff.	SE of diff.	N1	N2	t	DF		Sample size 2	18
		0.02		0.05
		0.28		0.32											Starved adults:Air vs. Starved adults:CO2	0.03067	0.2115	-0.1808	0.03248	15	20	5.568	71
		0.29		0.11											Starved adults:Air vs. Dauers:Air	0.03067	0.01467	0.016	0.03472	15	15	0.4609	71
		0.35		0.27											Starved adults:Air vs. Dauers:CO2	0.03067	0.1072	-0.07653	0.03105	15	25	2.465	71
		0.22		0											Starved adults:CO2 vs. Dauers:Air	0.2115	0.01467	0.1968	0.03248	20	15	6.061	71
				0.02											Starved adults:CO2 vs. Dauers:CO2	0.2115	0.1072	0.1043	0.02852	20	25	3.657	71
				0.21											Dauers:Air vs. Dauers:CO2	0.01467	0.1072	-0.09253	0.03105	15	25	2.98	71
				0.08
				0.07
				0.04
Mean	0.0306667	0.2115	0.0146667	0.1072
Median	0	0.22	0	0.07
SD	0.0622744	0.136315	0.0387052	0.0943186
N	15	20	15	25
	Fig. 5G
	Data (Chemotaxis Index)							Statistics
	Paused movement							ANOVA Results							Multiple Comparisons										Power Analysis
	Starved adults		Dauers					Table Analyzed	Pause time ratio (Starved adults & dauers, Air & CO2)						Compare cell means regardless of rows and columns										Starved adults, Air vs CO2
	Air	CO2	Air	CO2																					Effect size	1.34286
	0	0.12	0	0.96				Two-way ANOVA	Ordinary						Number of families	1									Power	0.9
	0	0.18	0.02	0.96				Alpha	0.05						Number of comparisons per family	6									Sample size 1	13
	0.05	0.18	0.02	0.83											Alpha	0.05									Sample size 2	13
	0	0.11	0	0.8				Source of Variation	% of total variation	P value	P value summary	Significant?
	0	0.05	0	0.55				Interaction	12.53	<0.0001	****	Yes			Šídák's multiple comparisons test	Predicted (LS) mean diff.	95.00% CI of diff.	Below threshold?	Summary	Adjusted P Value					Dauers, Air vs CO2
	0	0.18	0	0.84				Row Factor	19.92	<0.0001	****	Yes													Effect size	3.94318
	0	0.34	0.21	0.94				Column Factor	38.02	<0.0001	****	Yes			Starved adults:Air vs. Starved adults:CO2	-0.1877	-0.3203 to -0.05502	Yes	**	0.0016					Power	0.9
	0.02	0.28	0	0.96											Starved adults:Air vs. Dauers:Air	-0.066	-0.2078 to 0.07580	No	ns	0.7604					Sample size 1	3
	0	0.52	0	1				ANOVA table	SS (Type III)	DF	MS	F (DFn, DFd)	P value		Starved adults:Air vs. Dauers:CO2	-0.7595	-0.8863 to -0.6326	Yes	****	<0.0001					Sample size 2	3
	0.02	0.28	0	0.72				Interaction	1.146	1	1.146	F (1, 71) = 55.64	P<0.0001		Starved adults:CO2 vs. Dauers:Air	0.1217	-0.01098 to 0.2543	No	ns	0.089
	0	0.18	0.63	0.78				Row Factor	1.821	1	1.821	F (1, 71) = 88.47	P<0.0001		Starved adults:CO2 vs. Dauers:CO2	-0.5718	-0.6883 to -0.4553	Yes	****	<0.0001					Starved adults vs dauers, CO2
	0.16	0.19	0.07	0.75				Column Factor	3.476	1	3.476	F (1, 71) = 168.8	P<0.0001		Dauers:Air vs. Dauers:CO2	-0.6935	-0.8203 to -0.5666	Yes	****	<0.0001					Effect size	3.575
	0.15	0.08	0	0.91				Residual	1.462	71	0.02059														Power	0.9
	0.07	0.12	0.28	0.62																					Sample size 1	4
	0	0.15	0.23	0.63											Test details	Predicted (LS) mean 1	Predicted (LS) mean 2	Predicted (LS) mean diff.	SE of diff.	N1	N2	t	DF		Sample size 2	4
		0.07		0.67
		0.5		0.49											Starved adults:Air vs. Starved adults:CO2	0.03133	0.219	-0.1877	0.04901	15	20	3.829	71
		0.44		0.71											Starved adults:Air vs. Dauers:Air	0.03133	0.09733	-0.066	0.05239	15	15	1.26	71
		0.3		0.45											Starved adults:Air vs. Dauers:CO2	0.03133	0.7908	-0.7595	0.04686	15	25	16.21	71
		0.11		1											Starved adults:CO2 vs. Dauers:Air	0.219	0.09733	0.1217	0.04901	20	15	2.482	71
				0.92											Starved adults:CO2 vs. Dauers:CO2	0.219	0.7908	-0.5718	0.04305	20	25	13.28	71
				0.72											Dauers:Air vs. Dauers:CO2	0.09733	0.7908	-0.6935	0.04686	15	25	14.8	71
				0.81
				0.79
				0.96
Mean	0.0313333	0.219	0.0973333	0.7908
Median	0	0.18	0	0.8
SD	0.0544933	0.139959	0.176452	0.159711
N	15	20	15	25

## Sheet: Fig. 6
	Fig. 6C
	Data (Chemotaxis Index)					Statistics
	Forward movement (starved adults)					ANOVA Results							Multiple Comparisons										Power Analysis
	wild type		AIB-			Table Analyzed	Forward time ratio (WT vs AIB- starved adults, Air & CO2)						Compare cell means regardless of rows and columns										wild type, Air vs CO2
	Air	CO2	Air	CO2																			Effect size	1.51899
	0.94	0.67	1	0.87		Two-way ANOVA	Ordinary						Number of families	1									Power	0.9
	1	0.67	1	0.88		Alpha	0.05						Number of comparisons per family	6									Sample size 1	11
	0.95	0.64	1	0.8									Alpha	0.05									Sample size 2	11
	1	0.9	1	0.69		Source of Variation	% of total variation	P value	P value summary	Significant?
	1	0.95	1	0.86		Interaction	4.071	0.0086	**	Yes			Šídák's multiple comparisons test	Predicted (LS) mean diff.	95.00% CI of diff.	Below threshold?	Summary	Adjusted P Value					AIB-, Air vs CO2
	1	0.82	1	0.88		Row Factor	8.861	0.0002	***	Yes													Effect size	1.1625
	1	0.44	1	0.88		Column Factor	40.14	<0.0001	****	Yes			wild type:Air vs. wild type:CO2	0.36	0.2357 to 0.4843	Yes	****	<0.0001					Power	0.9
	0.94	0.35	0.95	0.82									wild type:Air vs. AIB-:Air	-0.04133	-0.1671 to 0.08444	No	ns	0.9424					Sample size 1	17
	1	0.14	1	0.15		ANOVA table	SS (Type III)	DF	MS	F (DFn, DFd)	P value		wild type:Air vs. AIB-:CO2	0.1448	0.02425 to 0.2653	Yes	*	0.0103					Sample size 2	17
	0.98	0.24	1	0.82		Interaction	0.1694	1	0.1694	F (1, 86) = 7.228	P=0.0086		wild type:CO2 vs. AIB-:Air	-0.4013	-0.5271 to -0.2756	Yes	****	<0.0001
	1	0.67	1	0.82		Row Factor	0.3687	1	0.3687	F (1, 86) = 15.73	P=0.0002		wild type:CO2 vs. AIB-:CO2	-0.2152	-0.3358 to -0.09472	Yes	****	<0.0001					wild type vs AIB-, CO2
	0.8	0.65	1	0.88		Column Factor	1.67	1	1.67	F (1, 86) = 71.28	P<0.0001		AIB-:Air vs. AIB-:CO2	0.1861	0.06407 to 0.3081	Yes	***	0.0005					Effect size	1.35
	0.62	0.68	1	0.88		Residual	2.015	86	0.02344														Power	0.9
	0.84	0.53	1	0.85																			Sample size 1	13
	1	0.68	1	0.75									Test details	Predicted (LS) mean 1	Predicted (LS) mean 2	Predicted (LS) mean diff.	SE of diff.	N1	N2	t	DF		Sample size 2	13
	1	0.91	0.94	0.85
	1	0.22	0.88	0.84									wild type:Air vs. wild type:CO2	0.9464	0.5864	0.36	0.04616	22	22	7.799	86
	1	0.27	1	0.86									wild type:Air vs. AIB-:Air	0.9464	0.9877	-0.04133	0.0467	22	21	0.885	86
	1	0.35	0.971667	0.89									wild type:Air vs. AIB-:CO2	0.9464	0.8016	0.1448	0.04475	22	25	3.235	86
	0.78	0.67	1	0.85									wild type:CO2 vs. AIB-:Air	0.5864	0.9877	-0.4013	0.0467	22	21	8.593	86
	1	0.66	1	0.89									wild type:CO2 vs. AIB-:CO2	0.5864	0.8016	-0.2152	0.04475	22	25	4.81	86
	0.97	0.79		0.5									AIB-:Air vs. AIB-:CO2	0.9877	0.8016	0.1861	0.04531	21	25	4.107	86
				0.77
				0.86
				0.9
Mean	0.946364	0.586364	0.987698	0.8016
Median	1	0.665	1	0.85
SD	0.0990693	0.236956	0.0301039	0.159705
N	22	22	21	25
	Fig. 6E
	Data (Chemotaxis Index)					Statistics
	Reverse movement (starved adults)					ANOVA Results							Multiple Comparisons										Power Analysis
	wild type		AIB-			Table Analyzed	Reverse time ratio (WT vs AIB- starved adults, Air & CO2)						Compare cell means regardless of rows and columns										wild type, Air vs CO2
	Air	CO2	Air	CO2																			Effect size	1.33333
	0.07	0.22	0	0.13		Two-way ANOVA	Ordinary						Number of families	1									Power	0.9
	0	0.16	0	0.08		Alpha	0.05						Number of comparisons per family	6									Sample size 1	13
	0	0.18	0	0.15									Alpha	0.05									Sample size 2	13
	0	0	0	0.21		Source of Variation	% of total variation	P value	P value summary	Significant?
	0	0	0	0.04		Interaction	1.446	0.1227	ns	No			Šídák's multiple comparisons test	Predicted (LS) mean diff.	95.00% CI of diff.	Below threshold?	Summary	Adjusted P Value					AIB-, Air vs CO2
	0	0	0	0.07		Row Factor	6.037	0.002	**	Yes													Effect size	1.64865
	0	0.23	0	0.12		Column Factor	42.68	<0.0001	****	Yes			wild type:Air vs. wild type:CO2	-0.1759	-0.2433 to -0.1085	Yes	****	<0.0001					Power	0.9
	0.04	0.37	0	0.08									wild type:Air vs. AIB-:Air	0.02853	-0.03969 to 0.09675	No	ns	0.8401					Sample size 1	9
	0	0.34	0	0.42		ANOVA table	SS (Type III)	DF	MS	F (DFn, DFd)	P value		wild type:Air vs. AIB-:CO2	-0.09269	-0.1581 to -0.02732	Yes	**	0.0015					Sample size 2	9
	0	0.49	0	0.07		Interaction	0.01675	1	0.01675	F (1, 86) = 2.430	P=0.1227		wild type:CO2 vs. AIB-:Air	0.2044	0.1362 to 0.2727	Yes	****	<0.0001
	0	0.15	0	0.09		Row Factor	0.06995	1	0.06995	F (1, 86) = 10.14	P=0.0020		wild type:CO2 vs. AIB-:CO2	0.08322	0.01785 to 0.1486	Yes	**	0.0056					wild type vs AIB-, CO2
	0.03	0.16	0	0.12		Column Factor	0.4945	1	0.4945	F (1, 86) = 71.72	P<0.0001		AIB-:Air vs. AIB-:CO2	-0.1212	-0.1874 to -0.05503	Yes	****	<0.0001					Effect size	1.12162
	0.23	0.25	0	0.11		Residual	0.593	86	0.006896														Power	0.9
	0.09	0.35	0	0.12																			Sample size 1	18
	0	0.17	0	0.18									Test details	Predicted (LS) mean 1	Predicted (LS) mean 2	Predicted (LS) mean diff.	SE of diff.	N1	N2	t	DF		Sample size 2	18
	0	0.02	0	0.11
	0	0.28	0.05	0.07									wild type:Air vs. wild type:CO2	0.03091	0.2068	-0.1759	0.02504	22	22	7.026	86
	0	0.29	0	0.09									wild type:Air vs. AIB-:Air	0.03091	0.002381	0.02853	0.02533	22	21	1.126	86
	0	0.35	0	0.11									wild type:Air vs. AIB-:CO2	0.03091	0.1236	-0.09269	0.02427	22	25	3.818	86
	0.22	0.22	0	0.15									wild type:CO2 vs. AIB-:Air	0.2068	0.002381	0.2044	0.02533	22	21	8.07	86
	0	0.22	0	0.12									wild type:CO2 vs. AIB-:CO2	0.2068	0.1236	0.08322	0.02427	22	25	3.428	86
	0	0.1		0.14									AIB-:Air vs. AIB-:CO2	0.002381	0.1236	-0.1212	0.02458	21	25	4.932	86
				0.13
				0.14
				0.04
Mean	0.0309091	0.206818	0.00238095	0.1236
Median	0	0.22	0	0.12
SD	0.0675355	0.131851	0.0109109	0.0735346
N	22	22	21	25
	Fig. 6D
	Data (Chemotaxis Index)					Statistics
	Paused movement (starved adults)					ANOVA Results							Multiple Comparisons										Power Analysis
	Air	CO2	Air	CO2		Table Analyzed	Pause time ratio (WT vs AIB- starved adults, Air & CO2)						Compare cell means regardless of rows and columns										wild type, Air vs CO2
	0	0.12	0	0																			Effect size	3.97872
	0	0.18	0	0.04		Two-way ANOVA	Ordinary						Number of families	1									Power	0.95
	0.05	0.18	0	0.06		Alpha	0.05						Number of comparisons per family	6									Sample size 1	4
	0	0.11	0	0.11									Alpha	0.05									Sample size 2	4
	0	0.05	0	0.11		Source of Variation	% of total variation	P value	P value summary	Significant?
	0	0.18	0	0.05		Interaction	6.229	0.0028	**	Yes			Šídák's multiple comparisons test	Predicted (LS) mean diff.	95.00% CI of diff.	Below threshold?	Summary	Adjusted P Value					AIB-, Air vs CO2
	0	0.34	0	0		Row Factor	9.217	0.0003	***	Yes													Effect size	3.09091
	0.02	0.28	0.05	0.1		Column Factor	28.99	<0.0001	****	Yes			wild type:Air vs. wild type:CO2	-0.1868	-0.2608 to -0.1128	Yes	****	<0.0001					Power	0.95
	0	0.52	0	0.43									wild type:Air vs. AIB-:Air	0.01281	-0.06209 to 0.08771	No	ns	0.998					Sample size 1	4
	0.02	0.28	0	0.11		ANOVA table	SS (Type III)	DF	MS	F (DFn, DFd)	P value		wild type:Air vs. AIB-:CO2	-0.05567	-0.1274 to 0.01610	No	ns	0.2156					Sample size 2	4
	0	0.18	0	0.09		Interaction	0.07844	1	0.07844	F (1, 86) = 9.438	P=0.0028		wild type:CO2 vs. AIB-:Air	0.1996	0.1247 to 0.2745	Yes	****	<0.0001
	0.16	0.19	0	0		Row Factor	0.1161	1	0.1161	F (1, 86) = 13.96	P=0.0003		wild type:CO2 vs. AIB-:CO2	0.1311	0.05938 to 0.2029	Yes	****	<0.0001					wild type vs AIB-, CO2
	0.15	0.08	0	0.02		Column Factor	0.3651	1	0.3651	F (1, 86) = 43.92	P<0.0001		AIB-:Air vs. AIB-:CO2	-0.06848	-0.1412 to 0.004194	No	ns	0.0753					Effect size	1.24528
	0.07	0.12	0	0.03		Residual	0.7148	86	0.008312														Power	0.95
	0	0.15	0	0.07																			Sample size 1	18
	0	0.07	0.06	0.04		Difference between column means							Test details	Predicted (LS) mean 1	Predicted (LS) mean 2	Predicted (LS) mean diff.	SE of diff.	N1	N2	t	DF		Sample size 2	18
	0	0.5	0.07	0.1		Predicted (LS) mean of Air	0.01632
	0	0.44	0	0.06		Predicted (LS) mean of CO2	0.144						wild type:Air vs. wild type:CO2	0.02273	0.2095	-0.1868	0.02749	22	22	6.796	86
	0	0.3	0.0283333	0		Difference between predicted means	-0.1276						wild type:Air vs. AIB-:Air	0.02273	0.009921	0.01281	0.02781	22	21	0.4604	86
	0	0.11	0	0		SE of difference	0.01926						wild type:Air vs. AIB-:CO2	0.02273	0.0784	-0.05567	0.02665	22	25	2.089	86
	0	0.12	0	0		95% CI of difference	-0.1659 to -0.08936						wild type:CO2 vs. AIB-:Air	0.2095	0.009921	0.1996	0.02781	22	21	7.177	86
	0.03	0.11		0.37									wild type:CO2 vs. AIB-:CO2	0.2095	0.0784	0.1311	0.02665	22	25	4.921	86
				0.11		Difference between row means							AIB-:Air vs. AIB-:CO2	0.009921	0.0784	-0.06848	0.02699	21	25	2.538	86
				0		Predicted (LS) mean of wild type	0.1161
				0.06		Predicted (LS) mean of AIB-	0.04416
						Difference between predicted means	0.07198
Mean	0.0227273	0.209545	0.00992063	0.0784		SE of difference	0.01926
Median	0	0.18	0	0.06		95% CI of difference	0.03369 to 0.1103
SD	0.0467192	0.136608	0.0220635	0.105541
N	22	22	21	25		Interaction CI
						Mean diff, A1 - B1	-0.1868
						Mean diff, A2 - B2	-0.06848
						(A1 -B1) - (A2 - B2)	-0.1183
						95% CI of difference	-0.1949 to -0.04176
						(B1 - A1) - (B2 - A2)	0.1183
						95% CI of difference	0.04176 to 0.1949
						Data summary
						Number of columns (Column Factor)	2
						Number of rows (Row Factor)	2
						Number of values	90
	Fig. 6F
	Data (Chemotaxis Index)					Statistics
	Forward movement (dauers)					ANOVA Results							Multiple Comparisons										Power Analysis
	Air	CO2	Air	CO2		Table Analyzed	Forward time ratio (WT vs AIB- dauers, Air & CO2)						Compare cell means regardless of rows and columns										wild type, Air vs CO2
	1	0	0.89	0.07																			Effect size	8.22727
	0.98	0	0.98	0.08		Two-way ANOVA	Ordinary						Number of families	1									Power	0.95
	0.98	0.15	1	0.02		Alpha	0.05						Number of comparisons per family	6									Sample size 1	2
	1	0.04	0.95	0.2									Alpha	0.05									Sample size 2	2
	1	0.21	0.87	0.05		Source of Variation	% of total variation	P value	P value summary	Significant?
	1	0.05	0.98	0.38		Interaction	0.2185	0.262	ns	No			Šídák's multiple comparisons test	Predicted (LS) mean diff.	95.00% CI of diff.	Below threshold?	Summary	Adjusted P Value					AIB-, Air vs CO2
	0.68		1	0.36		Row Factor	0.5133	0.0867	ns	No													Effect size	4.06875
	1	0.06	0.97	0.05		Column Factor	79.4	<0.0001	****	Yes			wild type:Air vs. wild type:CO2	0.7236	0.5993 to 0.8479	Yes	****	<0.0001					Power	0.95
	1	0	0.92	0.16									wild type:Air vs. AIB-:Air	-0.01921	-0.1490 to 0.1106	No	ns	0.9992					Sample size 1	3
	1	0	0.68	0.31		ANOVA table	SS (Type III)	DF	MS	F (DFn, DFd)	P value		wild type:Air vs. AIB-:CO2	0.6322	0.5087 to 0.7558	Yes	****	<0.0001					Sample size 2	3
	0.37	0.11	0.43	0.02		Interaction	0.03711	1	0.03711	F (1, 113) = 1.271	P=0.2620		wild type:CO2 vs. AIB-:Air	-0.7428	-0.8615 to -0.6241	Yes	****	<0.0001
	0.93	0.07	0.61	0.3		Row Factor	0.08716	1	0.08716	F (1, 113) = 2.986	P=0.0867		wild type:CO2 vs. AIB-:CO2	-0.09135	-0.2032 to 0.02047	No	ns	0.1709					wild type vs AIB-, CO2
	1	0.2	0.6	0.51		Column Factor	13.48	1	13.48	F (1, 113) = 461.8	P<0.0001		AIB-:Air vs. AIB-:CO2	0.6514	0.5335 to 0.7694	Yes	****	<0.0001					Effect size	1.04546
	0.62	0.02	0.74	0.2		Residual	3.299	113	0.02919														Power	0.95
	0.77	0.12	1	0.03																			Sample size 1	25
	0.59	0.24	0.87	0.08		Difference between column means							Test details	Predicted (LS) mean 1	Predicted (LS) mean 2	Predicted (LS) mean diff.	SE of diff.	N1	N2	t	DF		Sample size 2	25
	1	0.28	0.9	0.29		Predicted (LS) mean of Air	0.8274
	0.17	0.19	1	0.14		Predicted (LS) mean of CO2	0.1399						wild type:Air vs. wild type:CO2	0.8178	0.09424	0.7236	0.04641	23	33	15.59	113
	0.55	0.19	0.98	0.45		Difference between predicted means	0.6875						wild type:Air vs. AIB-:Air	0.8178	0.837	-0.01921	0.04848	23	27	0.3962	113
	0.78	0.28	0.97	0.17		SE of difference	0.03199						wild type:Air vs. AIB-:CO2	0.8178	0.1856	0.6322	0.04613	23	34	13.71	113
	0.83	0	0.46	0.06		95% CI of difference	0.6241 to 0.7509						wild type:CO2 vs. AIB-:Air	0.09424	0.837	-0.7428	0.04434	33	27	16.75	113
	0.87	0.06	1	0.05									wild type:CO2 vs. AIB-:CO2	0.09424	0.1856	-0.09135	0.04175	33	34	2.188	113
	0.69	0.07	0.31	0		Difference between row means							AIB-:Air vs. AIB-:CO2	0.837	0.1856	0.6514	0.04404	27	34	14.79	113
		0.11	0.91	0		Predicted (LS) mean of wild type	0.456
		0.14	0.89	0.04		Predicted (LS) mean of AIB-	0.5113
		0	0.95	0.1		Difference between predicted means	-0.05528
		0.04	0.74	0.04		SE of difference	0.03199
		0.03		0.25		95% CI of difference	-0.1187 to 0.008104
		0.02		0.29
		0		0.39		Interaction CI
		0.18		0.43		Mean diff, A1 - B1	0.7236
		0.05		0.54		Mean diff, A2 - B2	0.6514
		0.18		0.17		(A1 -B1) - (A2 - B2)	0.07213
		0.02		0.08		95% CI of difference	-0.05463 to 0.1989
						(B1 - A1) - (B2 - A2)	-0.07213
Mean	0.817826	0.0942424	0.837037	0.185588		95% CI of difference	-0.1989 to 0.05463
Median	0.93	0.06	0.91	0.15
SD	0.232456	0.0884601	0.197656	0.159928		Data summary
N	23	33	27	34		Number of columns (Column Factor)	2
						Number of rows (Row Factor)	2
						Number of values	117
	Fig. 6H
	Data (Chemotaxis Index)					Statistics
	Reverse movement (dauers)					ANOVA Results							Multiple Comparisons										Power Analysis
	Air	CO2	Air	CO2		Table Analyzed	Reverse time ratio (WT vs AIB- dauers, Air & CO2)						Compare cell means regardless of rows and columns										wild type, Air vs CO2
	0	0.05	0.08	0.29																			Effect size	0.871429
	0	0.04	0.03	0.21		Two-way ANOVA	Ordinary						Number of families	1									Power	0.8
	0	0.02	0	0.12		Alpha	0.05						Number of comparisons per family	6									Sample size 1	22
	0	0.16	0	0.33									Alpha	0.05									Sample size 2	22
	0	0.24	0.05	0.12		Source of Variation	% of total variation	P value	P value summary	Significant?
	0	0.11	0	0.16		Interaction	10.42	<0.0001	****	Yes			Šídák's multiple comparisons test	Predicted (LS) mean diff.	95.00% CI of diff.	Below threshold?	Summary	Adjusted P Value					AIB-, Air vs CO2
	0.11		0	0.41		Row Factor	5.99	0.0002	***	Yes													Effect size	5.16667
	0	0	0	0.09		Column Factor	33.06	<0.0001	****	Yes			wild type:Air vs. wild type:CO2	-0.06086	-0.1212 to -0.0005279	Yes	*	0.0469					Power	0.95
	0	0.04	0.08	0.22									wild type:Air vs. AIB-:Air	0.01884	-0.04418 to 0.08186	No	ns	0.9639					Sample size 1	3
	0	0	0	0.35		ANOVA table	SS (Type III)	DF	MS	F (DFn, DFd)	P value		wild type:Air vs. AIB-:CO2	-0.1978	-0.2578 to -0.1379	Yes	****	<0.0001					Sample size 2	3
	0	0.18	0	0.08		Interaction	0.1731	1	0.1731	F (1, 113) = 25.17	P<0.0001		wild type:CO2 vs. AIB-:Air	0.0797	0.02206 to 0.1373	Yes	**	0.002
	0	0.15	0	0.37		Row Factor	0.09951	1	0.09951	F (1, 113) = 14.47	P=0.0002		wild type:CO2 vs. AIB-:CO2	-0.137	-0.1912 to -0.08270	Yes	****	<0.0001					wild type vs AIB-, CO2
	0	0.05	0.11	0.21		Column Factor	0.5492	1	0.5492	F (1, 113) = 79.85	P<0.0001		AIB-:Air vs. AIB-:CO2	-0.2167	-0.2739 to -0.1594	Yes	****	<0.0001					Effect size	1.59302
	0.11	0.07	0.1	0.31		Residual	0.7773	113	0.006879														Power	0.95
	0	0.27	0	0.32																			Sample size 1	12
	0.26	0.13	0.09	0.26		Difference between column means							Test details	Predicted (LS) mean 1	Predicted (LS) mean 2	Predicted (LS) mean diff.	SE of diff.	N1	N2	t	DF		Sample size 2	12
	0	0.05	0.1	0.25		Predicted (LS) mean of Air	0.04275
	0.1	0.32	0	0.32		Predicted (LS) mean of CO2	0.1815						wild type:Air vs. wild type:CO2	0.05217	0.113	-0.06086	0.02253	23	33	2.701	113
	0.19	0.11	0	0.27		Difference between predicted means	-0.1388						wild type:Air vs. AIB-:Air	0.05217	0.03333	0.01884	0.02353	23	27	0.8006	113
	0.1	0.27	0	0.26		SE of difference	0.01553						wild type:Air vs. AIB-:CO2	0.05217	0.25	-0.1978	0.02239	23	34	8.835	113
	0.17	0	0	0.17		95% CI of difference	-0.1695 to -0.1080						wild type:CO2 vs. AIB-:Air	0.113	0.03333	0.0797	0.02152	33	27	3.703	113
	0.05	0.02	0	0.07									wild type:CO2 vs. AIB-:CO2	0.113	0.25	-0.137	0.02027	33	34	6.758	113
	0.11	0.21	0.03	0.16		Difference between row means							AIB-:Air vs. AIB-:CO2	0.03333	0.25	-0.2167	0.02138	27	34	10.13	113
		0.08	0.09	0.2		Predicted (LS) mean of wild type	0.0826
		0.07	0.09	0.07		Predicted (LS) mean of AIB-	0.1417
		0.04	0.05	0.28		Difference between predicted means	-0.05906
		0.15	0	0.24		SE of difference	0.01553
		0.19		0.29		95% CI of difference	-0.08983 to -0.02830
		0.1		0.34
		0.06		0.32		Interaction CI
		0.1		0.53		Mean diff, A1 - B1	-0.06086
		0.07		0.22		Mean diff, A2 - B2	-0.2167
		0.2		0.36		(A1 -B1) - (A2 - B2)	0.1558
		0.18		0.3		95% CI of difference	0.09428 to 0.2173
						(B1 - A1) - (B2 - A2)	-0.1558
Mean	0.0521739	0.11303	0.0333333	0.25		95% CI of difference	-0.2173 to -0.09428
Median	0	0.1	0	0.26
SD	0.0765124	0.0863671	0.0420622	0.104996		Data summary
N	23	33	27	34		Number of columns (Column Factor)	2
						Number of rows (Row Factor)	2
						Number of values	117
	Fig. 6G
	Data (Chemotaxis Index)					Statistics
	Paused movement (dauers)					ANOVA Results							Multiple Comparisons										Power Analysis
	Air	CO2	Air	CO2		Table Analyzed	Pause time ratio (WT vs AIB- dauers, Air & CO2)						Compare cell means regardless of rows and columns										wild type, Air vs CO2
	0	0.96	0.04	0.64																			Effect size	4.5411
	0.0183333	0.96	0	0.71		Two-way ANOVA	Ordinary						Number of families	1									Power	0.95
	0.02	0.83	0	0.87		Alpha	0.05						Number of comparisons per family	6									Sample size 1	3
	0	0.8	0.06	0.47									Alpha	0.05									Sample size 2	3
	0	0.55	0.09	0.83		Source of Variation	% of total variation	P value	P value summary	Significant?
	0	0.84	0.02	0.46		Interaction	2.673	0.0025	**	Yes			Šídák's multiple comparisons test	Predicted (LS) mean diff.	95.00% CI of diff.	Below threshold?	Summary	Adjusted P Value					AIB-, Air vs CO2
	0.208333		0	0.24		Row Factor	2.651	0.0026	**	Yes													Effect size	2.16418
	0	0.94	0.03	0.87		Column Factor	62.2	<0.0001	****	Yes			wild type:Air vs. wild type:CO2	-0.6629	-0.8061 to -0.5196	Yes	****	<0.0001					Power	0.95
	0	0.96	0	0.62									wild type:Air vs. AIB-:Air	-0.000471	-0.1501 to 0.1492	No	ns	>0.9999					Sample size 1	7
	0	1	0.32	0.34		ANOVA table	SS (Type III)	DF	MS	F (DFn, DFd)	P value		wild type:Air vs. AIB-:CO2	-0.4357	-0.5781 to -0.2933	Yes	****	<0.0001					Sample size 2	7
	0.631667	0.72	0.57	0.91		Interaction	0.3696	1	0.3696	F (1, 113) = 9.528	P=0.0025		wild type:CO2 vs. AIB-:Air	0.6624	0.5255 to 0.7993	Yes	****	<0.0001
	0.07	0.78	0.39	0.33		Row Factor	0.3665	1	0.3665	F (1, 113) = 9.449	P=0.0026		wild type:CO2 vs. AIB-:CO2	0.2272	0.09830 to 0.3561	Yes	****	<0.0001					wild type vs AIB-, CO2
	0	0.75	0.3	0.28		Column Factor	8.598	1	8.598	F (1, 113) = 221.7	P<0.0001		AIB-:Air vs. AIB-:CO2	-0.4352	-0.5712 to -0.2993	Yes	****	<0.0001					Effect size	1.55479
	0.275	0.91	0.16	0.49		Residual	4.383	113	0.03879														Power	0.95
	0.228426	0.62	0	0.66																			Sample size 1	12
	0.16	0.63	0.04	0.67		Difference between column means							Test details	Predicted (LS) mean 1	Predicted (LS) mean 2	Predicted (LS) mean diff.	SE of diff.	N1	N2	t	DF		Sample size 2	12
	0	0.67	0	0.46		Predicted (LS) mean of Air	0.1316
	0.74	0.49	0	0.55		Predicted (LS) mean of CO2	0.6807						wild type:Air vs. wild type:CO2	0.1314	0.7942	-0.6629	0.0535	23	33	12.39	113
	0.26	0.71	0.02	0.29		Difference between predicted means	-0.549						wild type:Air vs. AIB-:Air	0.1314	0.1319	-0.000471	0.05589	23	27	0.008428	113
	0.12	0.45	0.03	0.57		SE of difference	0.03688						wild type:Air vs. AIB-:CO2	0.1314	0.5671	-0.4357	0.05317	23	34	8.194	113
	0	1	0.55	0.78		95% CI of difference	-0.6221 to -0.4760						wild type:CO2 vs. AIB-:Air	0.7942	0.1319	0.6624	0.05111	33	27	12.96	113
	0.08	0.92	0	0.89									wild type:CO2 vs. AIB-:CO2	0.7942	0.5671	0.2272	0.04813	33	34	4.72	113
	0.21	0.72	0.66	0.84		Difference between row means							AIB-:Air vs. AIB-:CO2	0.1319	0.5671	-0.4352	0.05077	27	34	8.572	113
		0.81	0	0.8		Predicted (LS) mean of wild type	0.4628
		0.79	0.02	0.89		Predicted (LS) mean of AIB-	0.3495
		0.96	0	0.62		Difference between predicted means	0.1134
		0.81	0.26	0.72		SE of difference	0.03688
		0.79		0.46		95% CI of difference	0.04030 to 0.1864
		0.89		0.36
		0.94		0.29		Interaction CI
		0.72		0.04		Mean diff, A1 - B1	-0.6629
		0.88		0.25		Mean diff, A2 - B2	-0.4352
		0.62		0.46		(A1 -B1) - (A2 - B2)	-0.2277
		0.79		0.62		95% CI of difference	-0.3738 to -0.08154
						(B1 - A1) - (B2 - A2)	0.2277
Mean	0.131381	0.794242	0.131852	0.567059		95% CI of difference	0.08154 to 0.3738
Median	0.02	0.8	0.03	0.595
SD	0.200516	0.146459	0.200883	0.231144		Data summary
N	23	33	27	34		Number of columns (Column Factor)	2
						Number of rows (Row Factor)	2
						Number of values	117

## Sheet: Fig. S1
	Fig. S1B
	Data (Fluorescence intensity)
	Dauers	Starved adults		Descriptive statistics				Welch's t-test			Power analysis
	495.034	289.235			Dauers	Starved adults		Table Analyzed	Pgcy-9::GFP dauers vs s.adults (Mean b/g sub)		Effect size d	0.541371
	453.746	476.114		Number of values	18	20					Power analysis	0.95
	344.014	443.266						Column B	Starved adults		Sample size 1	90
	386.23	658.168		Minimum	246.4	183.8		vs.	vs.		Sample size 2	90
	246.38	471.478		Maximum	642	792.1		Column A	Dauers
	642.004	570.247		Range	395.6	608.3
	626.417	461.648						Unpaired t test with Welch's correction
	388.276	183.768		Mean	430.3	499		P value	0.0939
	345.035	581.087		Std. Deviation	119.4	126.9		P value summary	ns
	564.822	544.636		Std. Error of Mean	28.15	28.37		Significantly different (P < 0.05)?	No
	281.369	792.114						One- or two-tailed P value?	Two-tailed
	493.776	598.382						Welch-corrected t, df	t=1.721, df=35.92
	431.147	501.324
	290.491	390.327						How big is the difference?
	527.132	530.667						Mean of column A	430.3
	543.009	567.167						Mean of column B	499
	364.902	491.234						Difference between means (B - A) ± SEM	68.78 ± 39.97
	320.893	435.823						95% confidence interval	-12.28 to 149.8
		508.072						R squared (eta squared)	0.07618
		486.13
								F test to compare variances
Mean	430.26	499.044						F, DFn, Dfd	1.129, 19, 17
Median	409.712	496.279						P value	0.8069
SD	119.423	126.895						P value summary	ns
N	18	20						Significantly different (P < 0.05)?	No
								Data analyzed
								Sample size, column A	18
								Sample size, column B	20
	Fig. S1D
	Data (Fluorescence intensity)
	Dauers	Starved adults		Descriptive statistics				Mann-Whitney test			Power analysis
	782.635	9639.3			Dauers	Starved adults		Table Analyzed	Pflp-17::YC3.60 dauers vs starved adults (Mean b/g sub)		Effect size d	0.00853971
	6781.85	7861.94		Number of values	19	18					Power analysis	0.95
	11387.8	16582.1						Column B	Starved adults		Sample size 1	356379
	1726.8	11250.1		Minimum	588	135.8		vs.	vs.		Sample size 2	356379
	8807.97	1435.51		Maximum	11388	16582		Column A	Dauers
	589.447	2251.07		Range	10800	16446
	1055.66	3590.14						Mann Whitney test
	587.982	2965.98		Mean	3334	3304		P value	0.1785
	831.191	1651.03		Std. Deviation	3513	4801		Exact or approximate P value?	Exact
	812.581	311.572		Std. Error of Mean	806	1132		P value summary	ns
	4610.69	283.595						Significantly different (P < 0.05)?	No
	4929.13	194.862						One- or two-tailed P value?	Two-tailed
	9279.44	178.067						Sum of ranks in column A,B	406 , 297
	5732.13	284.141						Mann-Whitney U	126
	2600.68	223.422
	625.911	227.303						Difference between medians
	621.857	135.8						Median of column A	1056, n=19
	837.322	409.154						Median of column B	922.3, n=18
	736.783							Difference: Actual	-133.3
								Difference: Hodges-Lehmann	-453.4
Mean	3333.57	3304.18
Median	1055.66	922.332
SD	3513.25	4801.34
N	19	18

## Sheet: Fig. S2
	Fig. S2C
	Data (%R/R0 (max))			Statistics
	wild type	RIG (BAG-)		Descriptive statistics				Welch's t-test results			Power Analysis
	9.1531	3.55			wild type	BAG-		Unpaired t test with Welch's correction			Effect size d	2.22882
	13.5762	2.24		Number of values	15	12		P value	<0.0001		Power	0.934444
	8.2405	2.35						P value summary	****		Sample size 1	6
	10.6182	0.95		Minimum	1.778	0.95		Significantly different (P < 0.05)?	Yes		Sample size 2	6
	8.4634	1.75		25% Percentile	6.835	1.713		One- or two-tailed P value?	Two-tailed
	20.8017	2.24		Median	9.234	2.295		Welch-corrected t, df	t=6.068, df=15.81
	9.234	3.99		75% Percentile	13.86	3.61
	10.3181	3.63		Maximum	20.8	4.43		How big is the difference?
	4.7333	1.36						Mean of column A	10.33
	1.7782	2.54		Mean	10.33	2.561		Mean of column B	2.561
	13.8642	4.43		Std. Deviation	4.805	1.101		Difference between means (B - A) ± SEM	-7.771 ± 1.281
	15.357	1.7		Std. Error of Mean	1.241	0.3179		95% confidence interval	-10.49 to -5.054
	15.3142							R squared (eta squared)	0.6996
	6.8348			Lower 95% CI	7.671	1.861
	6.6932			Upper 95% CI	12.99	3.261		F test to compare variances
								F, DFn, Dfd	19.03, 14, 11
Mean	10.332	2.56083						P value	<0.0001
Median	9.234	2.295						P value summary	****
SD	4.80488	1.1014						Significantly different (P < 0.05)?	Yes
N	15	12
								Data analyzed
								Sample size, column A	15
								Sample size, column B	12
	Fig. S2F
	Data (%R/R0 (min))					Statistics
	Fed adults		Dauers			Descriptive statistics						ANOVA results							Multiple comparisons										Power Analysis
	CO2	Air	CO2	Air			Fed adult CO2	Fed adult Air	Dauer CO2	Dauer Air		Table Analyzed	AIY fed adults and dauers, CO2 vs Air						Compare column means (main column effect)										Fed adults, CO2 vs Air
						Number of values	11	12	14	14																			Effect size d	2.51474
	-6.65	-3.19	-6.99	-2.16								Two-way ANOVA	Ordinary						Number of families	1									Power	0.95
	-9.55	-3.49	-5.97	-3.72		Minimum	-9.55	-3.55	-10.84	-3.72		Alpha	0.05						Number of comparisons per family	6									Sample size 1	6
	-8.3	-3.02	-6.82	-2.96		Maximum	-4.75	-2.31	-5.16	-1.67									Alpha	0.05									Sample size 2	6
	-5.38	-3.43	-6.37	-2.25		Range	4.8	1.24	5.68	2.05		Source of Variation	% of total variation	P value	P value summary	Significant?
	-6.8	-2.67	-5.17	-3.08								Row Factor	7.075	0.4619	ns	No			Šídák's multiple comparisons test	Mean Diff.	95.00% CI of diff.	Below threshold?	Summary	Adjusted P Value					Dauers, CO2 vs Air
	-5.24	-2.58	-5.24	-2.16		Mean	-6.471	-2.973	-6.681	-2.848		Column Factor	73.41	<0.0001	****	Yes													Effect size d	2.43211
	-6.07	-3.55	-7.13	-2.54		Std. Deviation	1.391	0.456	1.576	0.6152									Fed adult CO2 vs. Fed adult Air	-3.455	-4.767 to -2.144	Yes	****	<0.0001					Power	0.95
	-6.5	-2.31	-10.84	-1.67		Std. Error of Mean	0.4193	0.1316	0.4212	0.1644		ANOVA table	SS (Type III)	DF	MS	F (DFn, DFd)	P value		Fed adult CO2 vs. Dauer CO2	0.1077	-1.182 to 1.397	No	ns	>0.9999					Sample size 1	6
	-4.75	-3.52	-5.45	-3.44								Row Factor	16.42	13	1.263	F (13, 34) = 1.012	P=0.4619		Fed adult CO2 vs. Dauer Air	-3.725	-5.014 to -2.436	Yes	****	<0.0001					Sample size 2	6
	-5.82	-2.5	-5.63	-3.62								Column Factor	170.4	3	56.79	F (3, 34) = 45.53	P<0.0001		Fed adult Air vs. Dauer CO2	3.563	2.312 to 4.814	Yes	****	<0.0001
	-6.12	-2.51	-6.54	-3.22								Residual	42.41	34	1.247				Fed adult Air vs. Dauer Air	-0.2698	-1.520 to 0.9808	No	ns	0.9918
		-2.9	-5.16	-2.73															Dauer CO2 vs. Dauer Air	-3.833	-5.012 to -2.654	Yes	****	<0.0001
			-8.69	-3.08								Data summary
			-7.53	-3.24								Number of columns (Column Factor)	4
												Number of rows (Row Factor)	14						Test details	Mean 1	Mean 2	Mean Diff.	SE of diff.	N1	N2	t	DF
Mean	-6.47091	-2.9725	-6.68071	-2.84786								Number of values	51
Median	-6.12	-2.96	-6.455	-3.02															Fed adult CO2 vs. Fed adult Air	-6.573	-3.118	-3.455	0.4696	11	12	7.358	34
SD	1.39075	0.455953	1.57592	0.615182															Fed adult CO2 vs. Dauer CO2	-6.573	-6.681	0.1077	0.4616	11	14	0.2334	34
N	11	12	14	14															Fed adult CO2 vs. Dauer Air	-6.573	-2.848	-3.725	0.4616	11	14	8.07	34
																			Fed adult Air vs. Dauer CO2	-3.118	-6.681	3.563	0.4478	12	14	7.958	34
																			Fed adult Air vs. Dauer Air	-3.118	-2.848	-0.2698	0.4478	12	14	0.6025	34
																			Dauer CO2 vs. Dauer Air	-6.681	-2.848	-3.833	0.4222	14	14	9.079	34

## Sheet: Fig. S3
	Fig. S3C
	Data (%R/R0 (max))							Statistics
	Fed adults		Starved adults		Dauers			ANOVA results							Multiple comparisons										Power Analysis
	CO2	Air	CO2	Air	CO2	Air		Table Analyzed	Fig. S6a: AIB max responses (CO2 vs air control)						Compare each cell mean with the other cell mean in that row										Fed adults
	0.27	2.74	1.97	-0.99	25	6.04																			Effect size d	0.790443
	0.86	3.16	0.65	2.09	31.42	10.99		Two-way ANOVA	Ordinary						Number of families	1									Power	0.903139
	0.5	1.11	-0.52	1.1	47.67	7.64		Alpha	0.05						Number of comparisons per family	3									Sample size 1	35
	1	1.06	2.46	2.18	29.13	5.07									Alpha	0.05									Sample size 2	35
	11.14	1.07	2.84	3.71	14.47	0.03		Source of Variation	% of total variation	P value	P value summary	Significant?
	1.15	-0.13	5.39	3.71	25.85	13.28		Interaction	13.18	<0.0001	****	Yes			Šídák's multiple comparisons test	Predicted (LS) mean diff.	95.00% CI of diff.	Below threshold?	Summary	Adjusted P Value					Starved adults
	1.6	0.47	2.58	5.9	15.35	2.63		CO2 vs Air	20.87	<0.0001	****	Yes													Effect size d	0.132768
	1.25	2.17	0.19	0.92	27.48	-2.5		Fed vs starved vs dauers	11.95	<0.0001	****	Yes			CO2 - Air control										Power	0.900206
	2.52	0.8	1.37	1.74	36.24	3.31									Fed adults	3.42	-3.435 to 10.28	No	ns	0.5394					Sample size 1	1194
	8.14	1.87	12.91	3.46	2.44	-2.42		ANOVA table	SS (Type III)	DF	MS	F (DFn, DFd)	P value		Starved adults	0.411	-6.230 to 7.052	No	ns	0.9983					Sample size 2	1194
	11.76	3.42	-1.77	5.09	2.66	4.33		Interaction	1477	2	738.5	F (2, 86) = 12.14	P<0.0001		Dauers	19.38	12.03 to 26.73	Yes	****	<0.0001
	22.38	-0.5	1.52	2.42	26.55			CO2 vs Air	2339	2	1170	F (2, 86) = 19.22	P<0.0001												Dauers
	2	1.63	3.27	2.26	-1.38			Fed vs starved vs dauers	1339	1	1339	F (1, 86) = 22.01	P<0.0001												Effect size d	1.63169
	7.22	2.39	10.09	0.81	6.932			Residual	5233	86	60.85				Test details	Predicted (LS) mean 1	Predicted (LS) mean 2	Predicted (LS) mean diff.	SE of diff.	N1	N2	t	DF		Power	0.901006
	1.67		0.34	4.02	55.9451																				Sample size 1	9
	1.13			3.21	39.1151			Difference between column means							2										Sample size 2	9
	9.37			4.28	19.368			Predicted (LS) mean of CO2	10.53						Fed adults	4.939	1.519	3.42	2.815	17	14	1.215	86
				-1.36				Predicted (LS) mean of Air control	2.798						Starved adults	2.886	2.475	0.411	2.727	15	18	0.1507	86
								Difference between predicted means	7.737						Dauers	23.78	4.4	19.38	3.019	17	11	6.42	86
Mean	4.93882	1.51857	2.886	2.475	23.7788	4.4		SE of difference	1.649
Median	1.67	1.37	1.97	2.34	25.85	4.33		95% CI of difference	4.458 to 11.01
SD	6.00368	1.18022	3.92888	1.93107	16.0184	5.03452
N	17	14	15	18	17	11		Data summary
								Number of columns (Fed vs starved vs dauers)	2
								Number of rows (CO2 vs Air)	3
								Number of values	92

## Sheet: Fig. S4
	Fig. S4C
	Data (%R/R0 (min))							Statistics
	Fed adults		Starved adults		Dauers			ANOVA results							Multiple comparisons										Power Analysis
	CO2	Air	CO2	Air	CO2	Air		Table Analyzed	Fig. S8b: AVE min responses (CO2 vs air control)						Compare each cell mean with the other cell mean in that row										Fed adults
	-0.73	0.22	-3.37	-1.59	-18.74	-21.75																			Effect size d	0.225452
	-1.11	-1.91	-2.09	-3.19	0.48	-11.9		Two-way ANOVA	Ordinary						Number of families	1									Power	0.800254
	-2.65	-0.99	-0.14	-5.62	-9.64	-7.65		Alpha	0.05						Number of comparisons per family	3									Sample size 1	310
	-1.51	-14.18	-2.28	-0.38	-30.32	-6.05									Alpha	0.05									Sample size 2	310
	-3.12	-2.16	-5.1	-1.95	-19.08	-11.29		Source of Variation	% of total variation	P value	P value summary	Significant?
	-0.92	-7.15	-1.49	-1.14	-36.25	-11.07		Interaction	8.494	0.0018	**	Yes			Šídák's multiple comparisons test	Predicted (LS) mean diff.	95.00% CI of diff.	Below threshold?	Summary	Adjusted P Value					Starved adults
	-4.24	-1.88	-2.28	-4.4	-27.83	-14.54		Row Factor	39.22	<0.0001	****	Yes													Effect size d	0.289524
	-5.81	-2.55	-3.56	-2.81	-39.94	-13.95		Column Factor	3.595	0.0182	*	Yes			CO2 - Air Control										Power	0.801597
	-5.43	-3.47	-3.99	-3.33	-19.42	-6.04									Fed adults	0.704	-5.317 to 6.725	No	ns	0.9888					Sample size 1	189
	-0.22	-1.03	-0.33	-1.44	-6.04	-0.81		ANOVA table	SS (Type III)	DF	MS	F (DFn, DFd)	P value		Starved adults	-0.5027	-7.041 to 6.036	No	ns	0.9967					Sample size 2	189
	-4.63	-1.31	-5.02		6.37	-11.13		Interaction	557.5	2	278.8	F (2, 76) = 6.876	P=0.0018		Dauers	-10.53	-16.02 to -5.032	Yes	****	<0.0001
	-3.83	-6.19	-4.18		-20.09	-2.77		Row Factor	2574	2	1287	F (2, 76) = 31.75	P<0.0001												Dauers
	-2.4		-6.31		-27.07	-11.43		Column Factor	236	1	236	F (1, 76) = 5.821	P=0.0182												Effect size d	1.09159
	-0.76				-26.2	-8.17		Residual	3081	76	40.54				Test details	Predicted (LS) mean 1	Predicted (LS) mean 2	Predicted (LS) mean diff.	SE of diff.	N1	N2	t	DF		Power	0.822664
	-5.33				-25.96	-3.06																			Sample size 1	15
					-17.25	-6.92		Difference between column means							CO2 - Air Control										Sample size 2	15
								Predicted (LS) mean of CO2	-8.582						Fed adults	-2.846	-3.55	0.704	2.466	15	12	0.2855	76
Mean	-2.846	-3.55	-3.08769	-2.585	-19.8112	-9.28312		Predicted (LS) mean of Air Control	-5.139						Starved adults	-3.088	-2.585	-0.5027	2.678	13	10	0.1877	76
Median	-2.65	-2.035	-3.37	-2.38	-19.755	-9.62		Difference between predicted means	-3.442						Dauers	-19.81	-9.283	-10.53	2.251	16	16	4.677	76
SD	1.93228	3.97124	1.86241	1.60317	12.5969	5.23023		SE of difference	1.427
N	15	12	13	10	16	16		95% CI of difference	-6.284 to -0.6006
								Data summary
								Number of columns (Column Factor)	2
								Number of rows (Row Factor)	3
								Number of values	82

[truncated: 5 more sheets: Fig. S5, Fig.  S7, Fig. S9, Fig. S10, Fig. S11]
